# Supplementary material for: Chemically treated plasma Aβ is a potential blood-based biomarker for screening cerebral amyloid deposition
Source: Alzheimers Res Ther. 2017 Mar 22;9:20. doi: 10.1186/s13195-017-0248-8 (PMC5361707; doi:10.1186/s13195-017-0248-8)
Supplement: Supplementary file 4 — is a table presenting demographic data of subjects for Proof-of-concept (POC) experiments in the study. (XLSX 11 kb) [file 13195_2017_248_MOESM4_ESM.xlsx]

## Sheet: Table S1
Additional file 4. Demographic data of subjects for Proof-of-concept (POC) experiments in the study (n = 55)
Characteristics	CN (n = 20)	MCI (n = 12)	ADD (n = 23)	P-value
PiB-PET (n)	CN- (20)	MCI+ (12)	ADD+ (23)
Gender, M/F	6/14	3/9	7/16	0.5869†
Age, years, mean ± SEM	72.1 ± 0.7	72.3 ± 0.9	70.2 ± 1.6	0.599
Education, mean ± SEM	12.1 ± 0.6	9.8 ± 0.8	10.1 ± 0.9	0.3512
MMSE score, mean ± SEM	26.9 ± 0.2	21.5 ± 0.5	16.0 ± 0.6	< 0.0001***
MMSE z-score, mean ± SEM	0.3 ± 0.1	-1.6 ± 0.2	-3.68 ± 0.3	< 0.0001***
CDR (n)	0 (20)	0.5 (12)	0.5 (7), 1 (16)	< 0.0001***
ApoE4 positive, n/N (%)	3/20 (15%)	8/12 (66%)	14/23 (60%)	0.0411†
Abbreviations; CN, cognitively normal subjects; MCI, subjects with mild cognitive impairment; ADD, patients with Alzheimer’s disease dementia; MMSE, Mini-Mental State Examination ; CDR, Clinical Dementia Rating; SEM, Standard Error of Mean; n, number of subjects; CN-, cognitively normal subjects with negative amyloid deposition; MCI+, mild cognitive impairment subjects with positive amyloid depos…
MMSE z-score, a revised value of the MMSE score with consideration for age, gender and education level; *, significance by one-way analysis of variance test (ANOVA); No significant between-group differences were observed for gender (Pearson’s χ2 = 2.83, P= 0.5869†), age (P = 0.5990, ANOVA), and education level (P = 0.3512, ANOVA). ApoE types show significant between-group differences (Pearson’s χ…
