# Supplementary material for: Chemically treated plasma Aβ is a potential blood-based biomarker for screening cerebral amyloid deposition
Source: Alzheimers Res Ther. 2017 Mar 22;9:20. doi: 10.1186/s13195-017-0248-8 (PMC5361707; doi:10.1186/s13195-017-0248-8)
Supplement: Supplementary file 5 — is a figure showing MPP-Aβs and aging: (a) CN– show significantly higher MPP-Aβ42 and MPP-Aβ42/40 ratio than YC (***P < 0.001, unpaired t test) and (b) MPP-Aβ42 and MPP-Aβ42/40 ratio show significant association with aging (***P < 0.0001, r = 0.40 for MPP-Aβ42; ***P < 0.0001, r = 0.33 for MPP-Aβ42/40 ratio; Pearson’s correlation). (XLSX 11 kb) [file 13195_2017_248_MOESM5_ESM.xlsx]

## Sheet: Table S2
Additional file 5. Demographic data of the complete study cohort (n = 353, classified as clinical diagnosis)
Characteristics	CN (n = 215)		MCI (n = 79)		ADD (n = 59)		P-value
PiB-PET positivity	CN- (n = 187)	CN+ (n = 28)	MCI- (n = 50)	MCI+ (n = 29)	ADD- (n = 16)	ADD+ (n = 43)
Gender, M/F	77/110	16/12	15/35	9/20	3/13	13/30	> 0.05
Age, years, mean ± SEM	68.34 ± 0.6	73.71 ± 1.2	74.18 ± 1.0	73.93 ± 1.1	75.44 ± 2.0	71.91 ± 1.3	< 0.0001
Education, mean ± SEM	11.55 ± 0.4	12.82 ± 0.8	8.62 ± 0.6	10.14 ± 0.8	6.50 ± 1.3	9.97 ± 0.8	< 0.0001
MMSE z-score, mean ± SEM	0.28 ± 0.1	0.24 ± 0.2	-0.85 ± 0.2	-1.84 ± 0.3	-2.7 ± 0.3	-3.4 ± 0.2	< 0.0001
CDR (n)	0	0	0.5	0.5	0.5 (5), 1 (11)	0.5 (15), 1 (28)	< 0.0001
ApoE4 positive, n/N (%)	31/187 (16%)	9/28 (32%)	6/50 (12%)	19/29 (65%)	2/16 (12%)	29/43 (67%)	0.0007†
Abbreviations: CN, cognitively normal subjects; MCI, subjects with mild cognitive impairment; ADD, patients with Alzheimer’s disease; MMSE, Mini-Mental State Examination; CDR, Clinical Dementia Rating; SEM, Standard Error of Mean; n, number of subjects; MMSE z-score, a revised value of the MMSE score with consideration for age, gender and education level; - or +, PiB-PET positivity
* Significance; by one way analysis of variance test (ANOVA) except for gender and ApoE (Pearson’s chi-square test, †).
