# Supplementary material for: Chemically treated plasma Aβ is a potential blood-based biomarker for screening cerebral amyloid deposition
Source: Alzheimers Res Ther. 2017 Mar 22;9:20. doi: 10.1186/s13195-017-0248-8 (PMC5361707; doi:10.1186/s13195-017-0248-8)
Supplement: Supplementary file 6 — is a table presenting demographic data of young-middle-aged controls. (XLSX 10 kb) [file 13195_2017_248_MOESM6_ESM.xlsx]

## Sheet: Table S4
Additional file 6. Demographic data of young-middle-aged controls (YC, n = 61)
YC (n = 61)
SUVR, mean ± SEM	1.08 ± 0.0
Clinical Diagnosis, N/M/D	61/0/0
Gender, M/F	28/33
Age, years, mean ± SEM	39.16 ± 1.2
CDR, mean ± SEM, N/M/D	0
MMSE z, mean ± SEM	0.77 ± 0.1
Education, mean ± SEM	14.85 ± 0.3
ApoE4 positive, n/N (%)	16/61 (26%)
MMSE z-score, a revised value of the MMSE score with consideration for age, gender and education level;
Abbreviations: SUVR, Standardized uptake value ratio; - or +, PiB-PET positivity; YC, Young-middle-aged controls; MMSE score, Mini-Mental State Examination ; CDR, Clinical Dementia Rating; SEM, Standard Error of Mean; n, number of subjects;
